# Supplementary material for: Accessory ESCRT‐III proteins are conserved and selective regulators of Rab11a‐exosome formation
Source: J Extracell Vesicles. 2023 Mar 5;12(3):12311. doi: 10.1002/jev2.12311 (PMC9986085; doi:10.1002/jev2.12311)
Supplement: Supplementary file 10 — Supporting Information [file JEV2-12-12311-s004.xlsx]

## Sheet: Increased proteins
Accession	Description	# Unique Peptides	median fold change	mean fold change	stdev	ttest	log 2 fold change (median)
P35052	Elongation factor 1-alpha 2 OS=Homo sapiens GN=EEF1A2 PE=1 SV=1	1	2.88021	2.86358	1.78308	0.0476368	1.52617
P55060	Alpha-actinin-4 OS=Homo sapiens GN=ACTN4 PE=1 SV=2	2	2.624	2.81768	1.46936	0.0244417	1.39177
P22234	60S ribosomal protein L29 OS=Homo sapiens GN=RPL29 PE=1 SV=2	6	1.94939	2.52051	1.37032	0.0380441	0.963022
A0A0G2JIW1	Interleukin enhancer-binding factor 2 OS=Homo sapiens GN=ILF2 PE=1 SV=2	3	2.46633	2.40716	1.05264	0.0173565	1.30237
P14618	Zinc finger CCCH domain-containing protein 15 OS=Homo sapiens GN=ZC3H15 PE=1 SV=1	2	1.93178	2.22828	1.07787	0.0342761	0.949933
P0DME0	HLA class I histocompatibility antigen, Cw-17 alpha chain OS=Homo sapiens GN=HLA-C PE=1 SV=1	22	1.78827	2.09112	0.976954	0.0370937	0.838561
G5EA09	Tubulointerstitial nephritis antigen-like OS=Homo sapiens GN=TINAGL1 PE=1 SV=1	1	1.97257	2.0831	0.594254	0.00355627	0.980079
O43490	Copine-8 OS=Homo sapiens GN=CPNE8 PE=1 SV=2	1	2.33025	2.07535	0.559154	0.00261457	1.22049
J3KQ42	Receptor-type tyrosine-protein phosphatase kappa OS=Homo sapiens GN=PTPRK PE=1 SV=1	1	2.31415	2.03974	0.543887	0.00270699	1.21048
P06748	Prostaglandin F2 receptor negative regulator OS=Homo sapiens GN=PTGFRN PE=1 SV=2	3	2.0156	2.03298	0.215593	5.06172e-06	1.01121
P22626	Tetraspanin OS=Homo sapiens GN=TSPAN9 PE=1 SV=1	1	1.59129	1.94149	0.79345	0.0291073	0.670197
Q5T5C7	Lactadherin OS=Homo sapiens GN=MFGE8 PE=1 SV=2	1	1.80009	1.90914	0.414367	0.0011847	0.848065
P02751	Elongation factor 2 OS=Homo sapiens GN=EEF2 PE=1 SV=4	8	1.65101	1.77051	0.706319	0.0406095	0.723346
Q07955-2	Isoform 5 of IST1 homolog OS=Homo sapiens GN=IST1	4	1.6548	1.75209	0.374092	0.00201408	0.726661
E9PLM6	Suppressor of tumorigenicity 14 protein OS=Homo sapiens GN=ST14 PE=1 SV=2	1	1.287	1.72995	0.667003	0.0401175	0.364012
P04075-2	Disco-interacting protein 2 homolog B OS=Homo sapiens GN=DIP2B PE=1 SV=3	2	1.78092	1.71001	0.530633	0.017282	0.832625
Q8WTV0	Charged multivesicular body protein 1b OS=Homo sapiens GN=CHMP1B PE=1 SV=1	3	1.906	1.70298	0.369331	0.00277599	0.930548
P17096-2	Isoform B of Ras-related C3 botulinum toxin substrate 1 OS=Homo sapiens GN=RAC1	6	1.63001	1.68156	0.446831	0.0092132	0.704885
Q01118	Elongation factor 1-beta OS=Homo sapiens GN=EEF1B2 PE=1 SV=3	4	1.69421	1.6542	0.486085	0.0168279	0.760609
P84103	Isoform C1 of Heterogeneous nuclear ribonucleoproteins C1/C2 OS=Homo sapiens GN=HNRNPC	13	1.784	1.64772	0.30488	0.00144426	0.835116
Q9NZZ3	Importin subunit beta-1 OS=Homo sapiens GN=KPNB1 PE=1 SV=2	1	1.76486	1.64761	0.546877	0.0293496	0.819552
Q8NG11	Toll-interacting protein OS=Homo sapiens GN=TOLLIP PE=1 SV=1	1	1.66032	1.6438	0.530518	0.0265123	0.731463
P61224	Charged multivesicular body protein 1a OS=Homo sapiens GN=CHMP1A PE=1 SV=1	2	1.56672	1.64057	0.513023	0.0234862	0.64775
O15479	Proprotein convertase subtilisin/kexin type 9 OS=Homo sapiens GN=PCSK9 PE=1 SV=3	1	1.66126	1.63347	0.514738	0.024987	0.732277
Q8NBP7	Melanoma-associated antigen B2 OS=Homo sapiens GN=MAGEB2 PE=1 SV=3	5	1.46316	1.59286	0.447718	0.0181198	0.549085
Q9HD42	Ras-related protein Rap-1b OS=Homo sapiens GN=RAP1B PE=1 SV=1	2	1.54594	1.59089	0.513247	0.0329045	0.628485
Q9H0E2	Tetraspanin-14 OS=Homo sapiens GN=TSPAN14 PE=1 SV=1	1	1.46736	1.58936	0.329823	0.00397389	0.553222
Q14974	Charged multivesicular body protein 5 OS=Homo sapiens GN=CHMP5 PE=1 SV=1	2	1.44489	1.56069	0.487873	0.0331381	0.530962
P07910-2	Serine/arginine-rich splicing factor 3 OS=Homo sapiens GN=SRSF3 PE=1 SV=1	5	1.65102	1.5566	0.439344	0.0220536	0.723356
P24534	Sodium channel protein type 7 subunit alpha OS=Homo sapiens GN=SCN7A PE=1 SV=2	3	1.3449	1.54988	0.449264	0.0255735	0.427495
P63000-2	Isoform HMG-Y of High mobility group protein HMG-I/HMG-Y OS=Homo sapiens GN=HMGA1	3	1.54373	1.54841	0.381481	0.0123397	0.626417
Q7LBR1	Scavenger receptor class B member 1 OS=Homo sapiens GN=SCARB1 PE=1 SV=1	1	1.61939	1.54513	0.415122	0.0188135	0.695447
Q9P265	Isoform 2 of Fructose-bisphosphate aldolase A OS=Homo sapiens GN=ALDOA	1	1.67032	1.53644	0.492317	0.0407872	0.740122
Q9Y5Y6	Midkine OS=Homo sapiens GN=MDK PE=1 SV=1	1	1.40772	1.51425	0.284153	0.00370066	0.493363
P53990-5	Isoform ASF-2 of Serine/arginine-rich splicing factor 1 OS=Homo sapiens GN=SRSF1	13	1.528	1.50957	0.293868	0.00469244	0.611645
P13639	Fibronectin OS=Homo sapiens GN=FN1 PE=1 SV=4	1	1.49468	1.45176	0.347578	0.0196998	0.579837
Q08431	Serine--tRNA ligase, cytoplasmic OS=Homo sapiens GN=SARS PE=1 SV=1	2	1.26218	1.44495	0.325296	0.0156168	0.335919
B5MD23	Heterogeneous nuclear ribonucleoproteins A2/B1 OS=Homo sapiens GN=HNRNPA2B1 PE=1 SV=2	5	1.46239	1.42854	0.21373	0.00204637	0.548327
Q9P2B2	Nucleophosmin OS=Homo sapiens GN=NPM1 PE=1 SV=2	2	1.37576	1.40378	0.320295	0.022532	0.460232
E9PGC5	Tetraspanin OS=Homo sapiens GN=TSPAN4 PE=1 SV=1	19	1.40683	1.40275	0.333913	0.0271977	0.49245
Q86YQ8	Prominin-1 OS=Homo sapiens GN=PROM1 PE=1 SV=1	2	1.37647	1.40263	0.331835	0.0265301	0.460974
Q9GZM7	Syndecan binding protein (Syntenin), isoform CRA_a OS=Homo sapiens GN=SDCBP PE=1 SV=1	1	1.36111	1.39158	0.258104	0.00946623	0.444785
Q95604	Protein SETSIP OS=Homo sapiens GN=SETSIP PE=1 SV=1	1	1.38569	1.35979	0.282001	0.0213851	0.4706
Q8WU90	Pyruvate kinase PKM OS=Homo sapiens GN=PKM PE=1 SV=4	5	1.355	1.34382	0.18763	0.00344973	0.438293
Q12905	Heat shock 70 kDa protein 1B OS=Homo sapiens GN=HSPA1B PE=1 SV=1	5	1.30312	1.33413	0.302361	0.0386518	0.381975
P47914	Multifunctional protein ADE2 OS=Homo sapiens GN=PAICS PE=1 SV=3	1	1.45139	1.33333	0.304183	0.0399175	0.537434
O43707	Exportin-2 OS=Homo sapiens GN=CSE1L PE=1 SV=3	3	1.24744	1.33106	0.251979	0.0187712	0.318975
Q05639	Glypican-1 OS=Homo sapiens GN=GPC1 PE=1 SV=2	2	1.241	1.2752	0.190645	0.0120962	0.311503
