# Supplementary material for: Accessory ESCRT‐III proteins are conserved and selective regulators of Rab11a‐exosome formation
Source: J Extracell Vesicles. 2023 Mar 5;12(3):12311. doi: 10.1002/jev2.12311 (PMC9986085; doi:10.1002/jev2.12311)
Supplement: Supplementary file 11 — Supporting Information [file JEV2-12-12311-s015.xlsx]

## Sheet: Decreased proteins
Accession	Description	# Unique Peptides	median fold change	mean fold change	stdev	ttest	log 2 fold change (median)
Q6PCB0	von Willebrand factor A domain-containing protein 1 OS=Homo sapiens GN=VWA1 PE=1 SV=1	1	0.269421	0.255666	0.0581687	2.40715e-09	-1.89206
Q96EY5	Multivesicular body subunit 12A OS=Homo sapiens GN=MVB12A PE=1 SV=1	1	0.213	0.316771	0.337899	0.00194652	-2.23107
Q9UK41	Vacuolar protein sorting-associated protein 28 homolog OS=Homo sapiens GN=VPS28 PE=1 SV=1	1	0.321	0.318995	0.262526	0.000404944	-1.63935
P31689	DnaJ homolog subfamily A member 1 OS=Homo sapiens GN=DNAJA1 PE=1 SV=2	17	0.424051	0.384274	0.0767321	9.54272e-08	-1.23769
O60506	Heterogeneous nuclear ribonucleoprotein Q OS=Homo sapiens GN=SYNCRIP PE=1 SV=2	4	0.404293	0.404519	0.153553	2.43367e-05	-1.30653
P04180	Phosphatidylcholine-sterol acyltransferase OS=Homo sapiens GN=LCAT PE=1 SV=1	3	0.341751	0.412639	0.161274	3.8405e-05	-1.54898
E9PR30	40S ribosomal protein S30 OS=Homo sapiens GN=FAU PE=1 SV=1	11	0.38255	0.418358	0.158641	3.65947e-05	-1.38628
P22314	Ubiquitin-like modifier-activating enzyme 1 OS=Homo sapiens GN=UBA1 PE=1 SV=3	11	0.407263	0.428218	0.0507138	6.56062e-09	-1.29597
Q15149	Plectin OS=Homo sapiens GN=PLEC PE=1 SV=3	2	0.457	0.451694	0.105534	2.74303e-06	-1.12973
P15531-2	Isoform 2 of Nucleoside diphosphate kinase A OS=Homo sapiens GN=NME1	4	0.443067	0.476111	0.137828	2.81691e-05	-1.1744
Q15758	Neutral amino acid transporter B(0) OS=Homo sapiens GN=SLC1A5 PE=1 SV=2	3	0.395	0.493602	0.362292	0.014111	-1.34008
P39060	Collagen alpha-1(XVIII) chain OS=Homo sapiens GN=COL18A1 PE=1 SV=5	1	0.438193	0.510148	0.148182	7.67897e-05	-1.19036
Q9UKV3	Apoptotic chromatin condensation inducer in the nucleus OS=Homo sapiens GN=ACIN1 PE=1 SV=2	5	0.522064	0.53408	0.126604	3.56197e-05	-0.937701
Q8WUM4	Programmed cell death 6-interacting protein OS=Homo sapiens GN=PDCD6IP PE=1 SV=1	2	0.533981	0.548974	0.144972	0.000117627	-0.905141
Q96LD4	Tripartite motif-containing protein 47 OS=Homo sapiens GN=TRIM47 PE=1 SV=2	10	0.596639	0.553578	0.200333	0.00107564	-0.745071
P35221-2	Isoform 2 of Catenin alpha-1 OS=Homo sapiens GN=CTNNA1	1	0.525	0.556962	0.343915	0.0204944	-0.929611
P31948-2	Isoform 2 of Stress-induced-phosphoprotein 1 OS=Homo sapiens GN=STIP1	4	0.52237	0.557198	0.124783	4.63139e-05	-0.936856
Q96QD8	Sodium-coupled neutral amino acid transporter 2 OS=Homo sapiens GN=SLC38A2 PE=1 SV=2	7	0.542	0.560596	0.167304	0.000373045	-0.883635
P98160	Basement membrane-specific heparan sulfate proteoglycan core protein OS=Homo sapiens GN=HSPG2 PE=1 SV=4	1	0.528668	0.561377	0.142798	0.000128574	-0.919567
P11279	Lysosome-associated membrane glycoprotein 1 OS=Homo sapiens GN=LAMP1 PE=1 SV=3	13	0.586902	0.561615	0.144983	0.000143399	-0.768809
Q8N5I2	Arrestin domain-containing protein 1 OS=Homo sapiens GN=ARRDC1 PE=1 SV=1	3	0.501073	0.569659	0.210049	0.00179924	-0.996907
P48729	Casein kinase I isoform alpha OS=Homo sapiens GN=CSNK1A1 PE=1 SV=2	53	0.576	0.575034	0.21555	0.00226094	-0.795859
O14672	Disintegrin and metalloproteinase domain-containing protein 10 OS=Homo sapiens GN=ADAM10 PE=1 SV=1	2	0.473958	0.575252	0.204626	0.00166304	-1.07717
O00468	Agrin OS=Homo sapiens GN=AGRN PE=1 SV=5	1	0.470756	0.578742	0.284412	0.0106671	-1.08695
E9PAV3	Nascent polypeptide-associated complex subunit alpha, muscle-specific form OS=Homo sapiens GN=NACA PE=1 SV=1	4	0.525896	0.578751	0.151937	0.000259556	-0.927149
P30041	Peroxiredoxin-6 OS=Homo sapiens GN=PRDX6 PE=1 SV=3	1	0.697406	0.580282	0.33033	0.0217734	-0.519929
Q08380	Galectin-3-binding protein OS=Homo sapiens GN=LGALS3BP PE=1 SV=1	6	0.623762	0.598852	0.125846	9.92425e-05	-0.680932
P11234-2	Isoform 2 of Ras-related protein Ral-B OS=Homo sapiens GN=RALB	2	0.451043	0.601976	0.35443	0.0363087	-1.14866
O76021	Ribosomal L1 domain-containing protein 1 OS=Homo sapiens GN=RSL1D1 PE=1 SV=3	3	0.538255	0.606257	0.241092	0.00647682	-0.893638
Q13263	Transcription intermediary factor 1-beta OS=Homo sapiens GN=TRIM28 PE=1 SV=5	13	0.574215	0.611723	0.149171	0.000395917	-0.800338
P53999	Activated RNA polymerase II transcriptional coactivator p15 OS=Homo sapiens GN=SUB1 PE=1 SV=3	4	0.559567	0.61353	0.163864	0.000751896	-0.837618
O14792	Heparan sulfate glucosamine 3-O-sulfotransferase 1 OS=Homo sapiens GN=HS3ST1 PE=1 SV=1	7	0.545455	0.615385	0.299042	0.0206399	-0.874469
Q02809-2	Isoform 2 of Procollagen-lysine,2-oxoglutarate 5-dioxygenase 1 OS=Homo sapiens GN=PLOD1	1	0.493913	0.617772	0.233946	0.00646292	-1.01767
O00410-3	Isoform 3 of Importin-5 OS=Homo sapiens GN=IPO5	6	0.573991	0.618246	0.297017	0.0207011	-0.8009
O94985	Calsyntenin-1 OS=Homo sapiens GN=CLSTN1 PE=1 SV=1	2	0.667513	0.619048	0.120756	0.000106727	-0.583133
P34932	Heat shock 70 kDa protein 4 OS=Homo sapiens GN=HSPA4 PE=1 SV=4	1	0.617	0.623009	0.239257	0.00780801	-0.696658
Q9H9H4	Vacuolar protein sorting-associated protein 37B OS=Homo sapiens GN=VPS37B PE=1 SV=1	1	0.554245	0.623166	0.165051	0.00092383	-0.851404
P48509	CD151 antigen OS=Homo sapiens GN=CD151 PE=1 SV=3	12	0.533	0.631805	0.25638	0.0124005	-0.907793
P10909-2	Isoform 2 of Clusterin OS=Homo sapiens GN=CLU	3	0.540476	0.632393	0.307138	0.0280866	-0.887697
O60568	Procollagen-lysine,2-oxoglutarate 5-dioxygenase 3 OS=Homo sapiens GN=PLOD3 PE=1 SV=1	13	0.738095	0.632508	0.315844	0.0315335	-0.438121
Q9H223	EH domain-containing protein 4 OS=Homo sapiens GN=EHD4 PE=1 SV=1	1	0.589491	0.633581	0.255134	0.0123981	-0.762458
P08238	Heat shock protein HSP 90-beta OS=Homo sapiens GN=HSP90AB1 PE=1 SV=4	1	0.767932	0.63442	0.292957	0.0235444	-0.380949
Q13308-6	Isoform 6 of Inactive tyrosine-protein kinase 7 OS=Homo sapiens GN=PTK7	4	0.604514	0.634832	0.071208	3.0286e-06	-0.726152
P36406	E3 ubiquitin-protein ligase TRIM23 OS=Homo sapiens GN=TRIM23 PE=1 SV=1	2	0.599	0.640671	0.199143	0.00376335	-0.739372
Q9NZN3	EH domain-containing protein 3 OS=Homo sapiens GN=EHD3 PE=1 SV=2	3	0.616	0.641183	0.120319	0.000157763	-0.698998
O43657	Tetraspanin-6 OS=Homo sapiens GN=TSPAN6 PE=1 SV=1	2	0.553295	0.644769	0.238953	0.0104748	-0.85388
A0A0D9SEY1	Mitogen-activated protein kinase kinase kinase kinase 4 OS=Homo sapiens GN=MAP4K4 PE=1 SV=1	1	0.704887	0.646835	0.225088	0.0079802	-0.504536
Q99816	Tumor susceptibility gene 101 protein OS=Homo sapiens GN=TSG101 PE=1 SV=2	1	0.625	0.647456	0.159636	0.00113767	-0.678072
J3QRU1	Tyrosine-protein kinase OS=Homo sapiens GN=YES1 PE=1 SV=1	5	0.588	0.648247	0.213305	0.00615302	-0.766112
E9PFW3	AP-2 complex subunit mu OS=Homo sapiens GN=AP2M1 PE=1 SV=1	36	0.581934	0.652931	0.199231	0.00457469	-0.781071
O60832	H/ACA ribonucleoprotein complex subunit 4 OS=Homo sapiens GN=DKC1 PE=1 SV=3	1	0.783439	0.658904	0.300224	0.0346847	-0.352106
P31431	Syndecan-4 OS=Homo sapiens GN=SDC4 PE=1 SV=2	1	0.648399	0.661366	0.137624	0.000572397	-0.625047
B5MCA4	Epithelial cell adhesion molecule OS=Homo sapiens GN=EPCAM PE=1 SV=1	3	0.636859	0.663676	0.300991	0.0370254	-0.650953
Q08722	Leukocyte surface antigen CD47 OS=Homo sapiens GN=CD47 PE=1 SV=1	1	0.652857	0.664608	0.237864	0.0135392	-0.615161
P07900-2	Isoform 2 of Heat shock protein HSP 90-alpha OS=Homo sapiens GN=HSP90AA1	2	0.74	0.66727	0.131907	0.000486813	-0.434403
Q9Y5B9	FACT complex subunit SPT16 OS=Homo sapiens GN=SUPT16H PE=1 SV=1	1	0.505	0.668834	0.29652	0.0370954	-0.985645
P06703	Protein S100-A6 OS=Homo sapiens GN=S100A6 PE=1 SV=1	3	0.574	0.673144	0.2102	0.008356	-0.800877
Q06830	Peroxiredoxin-1 OS=Homo sapiens GN=PRDX1 PE=1 SV=1	1	0.698	0.678245	0.271445	0.0292331	-0.518701
A0A0R4J2F2	Claudin domain-containing protein 1 OS=Homo sapiens GN=CLDND1 PE=1 SV=1	2	0.640394	0.685224	0.29532	0.0443111	-0.642968
P14174	Macrophage migration inhibitory factor OS=Homo sapiens GN=MIF PE=1 SV=4	3	0.554	0.69174	0.2892	0.0443071	-0.852042
Q969P0	Immunoglobulin superfamily member 8 OS=Homo sapiens GN=IGSF8 PE=1 SV=1	1	0.683	0.692542	0.217254	0.0133049	-0.550043
P81605-2	Isoform 2 of Dermcidin OS=Homo sapiens GN=DCD	8	0.792169	0.692912	0.175989	0.00453326	-0.33612
Q14103	Heterogeneous nuclear ribonucleoprotein D0 OS=Homo sapiens GN=HNRNPD PE=1 SV=1	2	0.545166	0.693024	0.280783	0.0402705	-0.875231
Q86VP6	Cullin-associated NEDD8-dissociated protein 1 OS=Homo sapiens GN=CAND1 PE=1 SV=2	2	0.626079	0.697253	0.27644	0.0400078	-0.675582
O75340	Programmed cell death protein 6 OS=Homo sapiens GN=PDCD6 PE=1 SV=1	1	0.713246	0.70789	0.128576	0.000953049	-0.487528
Q92783	Signal transducing adapter molecule 1 OS=Homo sapiens GN=STAM PE=1 SV=3	1	0.684588	0.708773	0.269035	0.0418163	-0.546692
Q9UBG0	C-type mannose receptor 2 OS=Homo sapiens GN=MRC2 PE=1 SV=2	5	0.628165	0.709369	0.19274	0.00976024	-0.670786
P31146	Coronin-1A OS=Homo sapiens GN=CORO1A PE=1 SV=4	9	0.652834	0.715955	0.222302	0.0212451	-0.615212
P06730-2	Isoform 2 of Eukaryotic translation initiation factor 4E OS=Homo sapiens GN=EIF4E	3	0.824456	0.733204	0.215848	0.0245281	-0.278485
Q8IWA5-2	Isoform 2 of Choline transporter-like protein 2 OS=Homo sapiens GN=SLC44A2	1	0.704977	0.736694	0.173146	0.00935472	-0.504351
P26447	Protein S100-A4 OS=Homo sapiens GN=S100A4 PE=1 SV=1	5	0.674916	0.738176	0.17274	0.00951089	-0.567221
Q15555	Microtubule-associated protein RP/EB family member 2 OS=Homo sapiens GN=MAPRE2 PE=1 SV=1	2	0.700647	0.742083	0.184599	0.0141392	-0.51324
Q9Y3L5	Ras-related protein Rap-2c OS=Homo sapiens GN=RAP2C PE=1 SV=1	2	0.719192	0.74532	0.239986	0.0450363	-0.475551
P23381	Tryptophan--tRNA ligase, cytoplasmic OS=Homo sapiens GN=WARS PE=1 SV=2	3	0.694	0.747179	0.132957	0.00279178	-0.526992
Q9Y624	Junctional adhesion molecule A OS=Homo sapiens GN=F11R PE=1 SV=1	1	0.773	0.753864	0.142921	0.00487112	-0.37146
P14866	Heterogeneous nuclear ribonucleoprotein L OS=Homo sapiens GN=HNRNPL PE=1 SV=2	4	0.668	0.759909	0.158697	0.00960009	-0.58208
Q99715	Collagen alpha-1(XII) chain OS=Homo sapiens GN=COL12A1 PE=1 SV=2	1	0.757116	0.764345	0.20127	0.0307421	-0.401414
P50995	Annexin A11 OS=Homo sapiens GN=ANXA11 PE=1 SV=1	2	0.702913	0.766987	0.201714	0.0324631	-0.508583
P42025	Beta-centractin OS=Homo sapiens GN=ACTR1B PE=1 SV=1	2	0.71875	0.767946	0.104929	0.00112777	-0.476438
P17612	cAMP-dependent protein kinase catalytic subunit alpha OS=Homo sapiens GN=PRKACA PE=1 SV=2	5	0.682014	0.77007	0.212923	0.0421993	-0.552126
P22352	Glutathione peroxidase 3 OS=Homo sapiens GN=GPX3 PE=1 SV=2	17	0.760832	0.777562	0.188949	0.0300669	-0.39435
P36383	Gap junction gamma-1 protein OS=Homo sapiens GN=GJC1 PE=1 SV=2	1	0.766	0.789473	0.0799893	0.000367844	-0.384584
Q9BSA4	Protein tweety homolog 2 OS=Homo sapiens GN=TTYH2 PE=1 SV=3	1	0.829865	0.821816	0.122681	0.0117417	-0.269051
E7EQ64	Trypsin-1 OS=Homo sapiens GN=PRSS1 PE=1 SV=1	1	0.832	0.823435	0.122836	0.0123474	-0.265345
O75674	TOM1-like protein 1 OS=Homo sapiens GN=TOM1L1 PE=1 SV=2	1	0.78341	0.828515	0.166268	0.0499816	-0.35216
P35268	60S ribosomal protein L22 OS=Homo sapiens GN=RPL22 PE=1 SV=2	7	0.830857	0.844701	0.0983535	0.00772381	-0.267328
P23229	Integrin alpha-6 OS=Homo sapiens GN=ITGA6 PE=1 SV=5	3	0.8375	0.855532	0.121946	0.0292988	-0.255839
