# Supplementary material for: Accessory ESCRT‐III proteins are conserved and selective regulators of Rab11a‐exosome formation
Source: J Extracell Vesicles. 2023 Mar 5;12(3):12311. doi: 10.1002/jev2.12311 (PMC9986085; doi:10.1002/jev2.12311)
Supplement: Supplementary file 12 — Supporting Information [file JEV2-12-12311-s013.xlsx]

## Sheet: Enriched GO terms, all proteins
GO biological process	Homo sapiens REFLIST	proteins identified	fraction expected	fold enrichment	raw P-value	FDR
late endosomal microautophagy (GO:0061738)	3	3	0.09	34.52	0.000417	0.00783
positive regulation of viral budding via host ESCRT complex (GO:1903774)	3	3	0.09	34.52	0.000417	0.00782
positive regulation of establishment of protein localization to telomere (GO:1904851)	10	9	0.29	31.07	7.52e-10	3.96e-08
viral release from host cell (GO:0019076)	6	5	0.17	28.77	6.98e-06	0.000187
exit from host cell (GO:0035891)	6	5	0.17	28.77	6.98e-06	0.000186
exit from host (GO:0035890)	6	5	0.17	28.77	6.98e-06	0.000186
regulation of extracellular exosome assembly (GO:1903551)	6	5	0.17	28.77	6.98e-06	0.000186
regulation of establishment of protein localization to telomere (GO:0070203)	11	9	0.32	28.24	1.33e-09	6.78e-08
