# Supplementary material for: Accessory ESCRT‐III proteins are conserved and selective regulators of Rab11a‐exosome formation
Source: J Extracell Vesicles. 2023 Mar 5;12(3):12311. doi: 10.1002/jev2.12311 (PMC9986085; doi:10.1002/jev2.12311)
Supplement: Supplementary file 13 — Supporting Information [file JEV2-12-12311-s007.xlsx]

## Sheet: Enriched GO terms, increased
GO biological process	Homo sapiens REFLIST	proteins identified	fraction expected	fold enrichment	raw P-value	FDR
ESCRT III complex disassembly (GO:1904903)	10	4	0.02	> 100	1.26e-08	1.25e-05
ESCRT complex disassembly (GO:1904896)	10	4	0.02	> 100	1.26e-08	1.18e-05
midbody abscission (GO:0061952)	17	3	0.03	89.75	7.81e-06	0.00302
regulation of mitotic spindle assembly (GO:1901673)	18	3	0.04	84.76	9.1e-06	0.00344
mitotic cytokinetic process (GO:1902410)	21	3	0.04	72.65	1.38e-05	0.00497
multivesicular body assembly (GO:0036258)	30	4	0.06	67.81	5.67e-07	0.000321
multivesicular body organization (GO:0036257)	31	4	0.06	65.62	6.39e-07	0.00035
