# Supplementary material for: Accessory ESCRT‐III proteins are conserved and selective regulators of Rab11a‐exosome formation
Source: J Extracell Vesicles. 2023 Mar 5;12(3):12311. doi: 10.1002/jev2.12311 (PMC9986085; doi:10.1002/jev2.12311)
Supplement: Supplementary file 14 — Supporting Information [file JEV2-12-12311-s012.xlsx]

## Sheet: Enriched GO terms, decreased
GO biological process complete	Homo sapiens REFLIST	proteins identified	fraction expected	fold enrichment	raw P-value	FDR
positive regulation of viral budding via host ESCRT complex (GO:1903774)	3	3	0.02	> 100	7.9e-06	0.000708
virus maturation (GO:0019075)	2	2	0.01	> 100	0.000326	0.0169
negative regulation of entry of bacterium into host cell (GO:2000536)	2	2	0.01	> 100	0.000326	0.0168
positive regulation of ubiquitin-dependent endocytosis (GO:2000397)	2	2	0.01	> 100	0.000326	0.0168
regulation of ubiquitin-dependent endocytosis (GO:2000395)	2	2	0.01	> 100	0.000326	0.0167
regulation of viral budding via host ESCRT complex (GO:1903772)	4	4	0.03	> 100	2e-07	3.24e-05
late endosomal microautophagy (GO:0061738)	3	2	0.02	89.11	0.00054	0.0256
actomyosin contractile ring organization (GO:0044837)	6	3	0.04	66.83	3.27e-05	0.0024
ubiquitin-dependent protein catabolic process via the multivesicular body sorting pathway (GO:0043162)	22	9	0.16	54.68	9.54e-13	6.88e-10
