# Supplementary material for: Accessory ESCRT‐III proteins are conserved and selective regulators of Rab11a‐exosome formation
Source: J Extracell Vesicles. 2023 Mar 5;12(3):12311. doi: 10.1002/jev2.12311 (PMC9986085; doi:10.1002/jev2.12311)
Supplement: Supplementary file 15 — Supporting Information [file JEV2-12-12311-s011.xlsx]

## Sheet: Sheet1
Proteins		SC Cytoplasm	SC Non-Acidic Endosomes
ESCRT Machinery	Specific ESCRT Kd	UBN-Cargo Accumulation	Containing Fluorescent ILVs	Containing Normal DCGs
Control	None	No	Most	Most
Core ESCRT-0	Hrs	Yes	Few	Few
Core ESCRT-0	Stam	nd	Few	Most
Core ESCRT-I	Vps28	Yes	Few	Few
Core ESCRT-I	Tsg101	nd	Few	Most
Core ESCRT-II	Vps25	Yes**	Few	Most*
Core ESCRT-II	Vps36	nd	Few	Most
Core ESCRT-III	Chmp2	Yes	Few	Some
Core ESCRT-III	Shrb	Yes	Few	Few
Acc. ESCRT-III	Chmp1	No	Few	Most*
Acc. ESCRT-III	Chmp5	No	Few	Most
Acc. ESCRT-III	Ist1	No	Few	Most*
AAA-ATPase	Vps4	Yes	Few	Few
